# Supplementary material for: Anchored phylogenomics illuminates the skipper butterfly tree of life
Source: BMC Evol Biol. 2018 Jun 19;18:101. doi: 10.1186/s12862-018-1216-z (PMC6011192; doi:10.1186/s12862-018-1216-z)
Supplement: Supplementary file 1 — Table of taxon sampling presenting detailed information for each specimen used in this study, along with number of captured AHE loci and genetic coverage in the AHE dataset. (XLSX 24 kb) [file 12862_2018_1216_MOESM1_ESM.xlsx]

## Sheet: Feuil1
Code	Type	Family	Subfamily	Tribe	Genus	Species	Author	Country	Region/State	Locality	Captured loci	Genetic coverage (%)
MY2016HES74	Ingroup	Hesperiidae	Pyrginae	Tagiadini	Abraximorpha	davidii	Mabille, 1876	Laos	Bolikhamsai	Lak Sao, near border to Vietnam	373	0.95
ME12C975	Ingroup	Hesperiidae	Hesperiinae	Incertae Sedis	Acleros	ploetzi	Mabille, 1889	Kenya	Rift Valley	Kapenguria, N of Chepareria, Komono hill at Lounon	335	0.85
LEP36765	Ingroup	Hesperiidae	Hesperiinae	Aeromachini	Aeromachus	inachus	Menetries, 1858	Japan	Shizuoka Pref.	Fujinomiya, Motosu, Osaka Trail	358	0.91
LEP40123	Ingroup	Hesperiidae	Hesperiinae	Incertae Sedis	Agathymus	aryxna	Dyar, 1905	USA	Arizona	Huachuca Mts. Coronado Nat. Forest. Sunnyside Canyon	365	0.93
LEP40105	Ingroup	Hesperiidae	Hesperiinae	Moncini	Amblyscirtes	eos	Edwards WH, 1871	USA	Arizona	Santa Cruz Co. Coronado Nat. Forest, Sycamore Canyon	366	0.93
LEP28753	Ingroup	Hesperiidae	Hesperiinae	Hesperiini	Anatrytone	logan	Edwards WH, 1863	USA	Florida	Marlon County, Ocala National Forest	370	0.94
RE06E025	Ingroup	Hesperiidae	Hesperiinae	Incertae Sedis	Ancistroides	gemmifer	Butler A, 1879	Malaysia	Sabah	Danum Valley	332	0.84
LEP27503	Ingroup	Hesperiidae	Hesperiinae	Thymelicini	Ancyloxypha	numitor	Fabricius, 1793	USA	Maryland	Poolesville, McKee Beshers WMA	365	0.93
08SNRP1153	Ingroup	Hesperiidae	Hesperiinae	Anthioptini	Anthoptus	sp	-	Costa Rica	Alajuela	Sendero Huerta	326	0.83
LEP36820	Ingroup	Hesperiidae	Hesperiinae	Moncini	Apaustus	gracilis	Felder C & R. Felder, 1867	Ecuador		Wildsumaco Biological Station, East slope Andes Mtns.	357	0.91
LEP40127	Ingroup	Hesperiidae	Pyrginae	Pyrrhopygini	Apyrrothrix	araxes	Hewitson, 1867	USA	Arizona	Huachuca Mts. Coronado Nat. Forest. Sunnyside Canyon	364	0.93
MY2016HES63	Ingroup	Hesperiidae	Hesperiinae	Incertae Sedis	Astictopterus	jama	Felder C & R. Felder, 1860	Malaysia	Langkawi	Kisap	356	0.91
ME11B207	Ingroup	Hesperiidae	Hesperiinae	Incertae Sedis	Astictopterus	punctulata	Butler A, 1895	Zambia	North-Western	Mwinilunga district, Mudwiji plains	332	0.84
LEP39479	Ingroup	Hesperiidae	Eudamiinae	-	Astraptes	talus	Cramer, 1777	Ecuador	Napo Province	Papallacta	372	0.95
LEP40074	Ingroup	Hesperiidae	Hesperiinae	Hesperiini	Atalopedes	campestris	Boisduval, 1852	USA	Arizona	Pima Co.: Madera Canyon	358	0.91
LEP40072	Ingroup	Hesperiidae	Hesperiinae	Hesperiini	Atrytonopsis	edwardsi	Barnes & McDunnough, 1916	USA	Arizona	Pima Co. Box Canyon	372	0.95
MY2016HES22	Ingroup	Hesperiidae	Coeliadinae	-	Badamia	exclamationis	Fabricius, 1775	Malaysia	Langkawi	Kisap	365	0.93
MY2016HES16	Ingroup	Hesperiidae	Hesperiinae	Baorini	Baoris	farri	Moore, 1878	Malaysia	Langkawi	Kisap	363	0.92
LEP15366	Outgroup	Papilionidae	Papilioninae	Troidini	Battus	polydamas	Linnaeus, 1758	Ecuador	Loja	km 13 Malacatos-Gonzanamá, Río Chonta	339	0.86
MY2016HES61	Ingroup	Hesperiidae	Coeliadinae	-	Bibasis	sena	Moore, 1866	Malaysia	Langkawi	Kisap	364	0.93
MY2016HES41	Ingroup	Hesperiidae	Hesperiinae	Baorini	Borbo	cinnara	Wallace, 1866	Malaysia	Langkawi	Kisap	362	0.92
LEP37047	Ingroup	Hesperiidae	Coeliadinae	-	Burara	oedipodea	Swainson, 1820	Indonesia	West Kalimantan	Mount Bawang	352	0.9
MY2016HES50	Ingroup	Hesperiidae	Hesperiinae	Baorini	Caltoris	cormasa	Hewitson, 1876	Malaysia	Langkawi	Kisap	308	0.78
MY2016HES80	Ingroup	Hesperiidae	Pyrginae	Tagiadini	Capila	phanaeus	Hewitson, 1867	Malaysia	Langkawi	Kisap	338	0.86
LEP36686	Ingroup	Hesperiidae	Heteropterinae	-	Carterocephalus	palaemon	Pallas, 1771	USA	New York	Franklin Co., Bloomingdale Bog	343	0.87
LEP30390	Ingroup	Hesperiidae	Hesperiinae	Calpodini	Carystina	aurifer	Godman & Salvin, 1879	Ecuador		Wildsumaco Biological Station, East slope Andes Mtns.	369	0.94
DJM07A137	Ingroup	Hesperiidae	Pyrginae	Celaenorrhinini	Celaenorrhinus	macrostictus	Holland, 1893	Kenya	Western	Kakamega forest	338	0.86
LEP40084	Ingroup	Hesperiidae	Pyrginae	Pyrgini	Celotes	nessus	Edwards WH, 1877	USA	Arizona	Santa Cruz Co. Coronado Nat. Forest, Sycamore Canyon	371	0.94
LEP41169	Ingroup	Hesperiidae	Eudamiinae	-	Chioides	catillus	Cramer, 1779	Ecuador	Azuay		361	0.92
MY201614	Ingroup	Hesperiidae	Coeliadinae	-	Choaspes	benjaminii	Guerin-Meneville, 1843	Japan	Tokyo	Miharayama, Hachijo-machi, Hachijo-shicho	356	0.91
LEP40053	Ingroup	Hesperiidae	Eudamiinae	-	Codatractus	arizonensis	Skinner, 1905	USA	Arizona	Santa Cruz Co. Canelo. a ciega	371	0.94
ME12C818	Ingroup	Hesperiidae	Coeliadinae	-	Coeliades	forestan	Stoll, 1782	Kenya	Eastern	Kima	328	0.83
LEP40097	Ingroup	Hesperiidae	Eudamiinae	-	Cogia	hippalus	Edwards WH, 1882	USA	Arizona	Santa Cruz Co. Coronado Nat. Forest, Sycamore Canyon	364	0.93
LEP22827	Outgroup	Pieridae	Coliadinae	-	Colias	croceus	Geoffroy, 1785	France	Pyrénées-Orientales	Prats-de-Mollo-la-Preste	336	0.85
LEP40120	Ingroup	Hesperiidae	Hesperiinae	Thymelicini	Copaeodes	aurantiaca	Hewitson, 1868	USA	Arizona	Huachuca Mts. Coronado Nat. Forest. Sunnyside Canyon	353	0.9
MY2016HES5	Ingroup	Hesperiidae	Hesperiinae	Incertae Sedis	Cupitha	purreea	Moore, 1877	Malaysia	Langkawi	Kisap	370	0.94
NP03P016	Ingroup	Hesperiidae	Hesperiinae	Moncini	Cymaenes	tripunctus	Herrich-Schaffer, 1865	Dominican Republic			331	0.84
LEP40455	Ingroup	Hesperiidae	Pyrginae	Tagiadini	Daimio	tethys	Menetries, 1857	Korea	Jeju Special Self-Governing Province	Seogwipo City, Donghong-dong	361	0.92
LEP37056	Ingroup	Hesperiidae	Pyrginae	Tagiadini	Darpa	pteria	Hewitson, 1868	Indonesia	West Kalimantan	Mount Bawang	363	0.92
LEP39439	Ingroup	Hesperiidae	Pyrginae	Pyrgini	Diaeus	ambata	Evans, 1953	Ecuador	Napo Province	Papallacta	371	0.94
08SNRP2335	Ingroup	Hesperiidae	Pyrginae	Achlyodini	Eantis	thraso	Fabricius, 1793	Costa Rica	Alajuela	Sendero Huerta	335	0.85
LEP19597	Ingroup	Hesperiidae	Eudamiinae	-	Epargyreus	clarus	Cramer, 1775	USA	Florida	Alachua county, Gainesville, McGuire Center for Lepidoptera and Biodiversity	333	0.85
MY2016HES26	Ingroup	Hesperiidae	Hesperiinae	Incertae Sedis	Erionota	acroleucus	Wood-Mason & Niceville, 1881	Japan			364	0.93
LEP28757	Ingroup	Hesperiidae	Pyrginae	Erynnini	Erynnis	horatius	Scudder & Burgess, 1870	USA	Florida	Marlon County, Ocala National Forest	360	0.92
Transcriptome	Ingroup	Hesperiidae	Pyrginae	Erynnini	Erynnis	propertius	Scudder & Burgess, 1870	Reared			155	0.39
LEP28779	Ingroup	Hesperiidae	Hesperiinae	Hesperiini	Euphyes	arpa	Boisduval & Le Conte, 1837	USA	Florida	Baker County, Osceola National Forest	366	0.93
RE06E163	Ingroup	Hesperiidae	Euschemoninae	-	Euschemon	rafflesia	Macleay WS, 1826	Australia	Queensland	Nambour	338	0.86
LEP41733	Ingroup	Hesperiidae	Hesperiinae	Moncini	Flaccilla	aecas	Stoll, 1781	Ecuador		Wildsumaco Biological Station, East slope Andes Mtns.	362	0.92
MY2016HES31	Ingroup	Hesperiidae	Hesperiinae	Incertae Sedis	Gangara	thyrsis	Fabricius, 1775	Malaysia	Langkawi	Kisap	377	0.96
MY2016HES12	Ingroup	Hesperiidae	Hesperiinae	Incertae Sedis	Ge	geta	Niceville, 1895	Malaysia	Langkawi	Kisap	370	0.94
RE02A113	Ingroup	Hesperiidae	Hesperiinae	Aeromachini	Halpe	porus	Mabille, 1876	Vietnam	Dong Nai	Cat Tien National Park	325	0.83
MY2016HES78	Ingroup	Hesperiidae	Coeliadinae	-	Hasora	chromus	Cramer, 1780	Malaysia	Langkawi	Kisap	366	0.93
LEP40096	Ingroup	Hesperiidae	Pyrginae	Pyrgini	Heliopyrgus	domicella	Erichson, 1849	USA	Arizona	Santa Cruz Co. Coronado Nat. Forest, Sycamore Canyon	368	0.94
VL05N271	Ingroup	Hesperiidae	Hesperiinae	Hesperiini	Hesperia	comma	Linnaeus, 1758	Kazakhstan	Vostochno-Kazakhstanskaya oblast	Bukhtarma	335	0.85
RE07G368	Ingroup	Hesperiidae	Heteropterinae	-	Heteropterus	morpheus	Pallas, 1771	Italy	Lazio	Filettino, Monti Simbruini	332	0.84
MY2016HES58	Ingroup	Hesperiidae	Hesperiinae	Incertae Sedis	Hidari	bhawani	Niceville, 1889	Malaysia	Langkawi	Kisap	354	0.9
MY2016HES14	Ingroup	Hesperiidae	Hesperiinae	Incertae Sedis	Hyarotis	adrastus	Stoll, 1780	Malaysia	Langkawi	Kisap	360	0.92
GNV120020	Ingroup	Hesperiidae	Hesperiinae	Hesperiini	Hylephila	phyleus	Drury, 1773	USA	Florida		312	0.79
MY2016HES7	Ingroup	Hesperiidae	Hesperiinae	Incertae Sedis	Iambrix	salsala	Moore, 1866	Malaysia	Langkawi	Kisap	363	0.92
MY2016HES59	Ingroup	Hesperiidae	Hesperiinae	Incertae Sedis	Isma	bononia	Hewitson, 1868	Malaysia	Langkawi	Kisap	362	0.92
MY2016HES24	Ingroup	Hesperiidae	Hesperiinae	Incertae Sedis	Isma	iapis	-	Malaysia	Langkawi	Kisap	365	0.93
MY201618	Ingroup	Hesperiidae	Hesperiinae	Incertae Sedis	Isoteinon	lamprospilus	Felder C & R. Felder, 1862	Japan	Okinawa	Yamabare-bashi, Ishigaki City	362	0.92
MY2016HES64	Ingroup	Hesperiidae	Hesperiinae	Baorini	Iton	semamora	Moore, 1866	Laos	Bolikhamsai	Lak Sao, near border to Vietnam	368	0.94
ME11B031	Ingroup	Hesperiidae	Hesperiinae	Incertae Sedis	Kedestes	callicles	Hewitson, 1868	Zambia	Lusaka	hills near Trottover farm	336	0.85
MY2016HES70	Ingroup	Hesperiidae	Hesperiinae	Incertae Sedis	Koruthaialos	butleri	Wood-Mason & Niceville, 1884	Laos	Bolikhamsai	Lak Sao, near border to Vietnam	359	0.91
DJM10A288	Ingroup	Hesperiidae	Hesperiinae	Incertae Sedis	Leona	luehderi	Plotz, 1879	Kenya	Western	Kakamega forest, Lirhanda Hill	332	0.84
ME13E039	Ingroup	Hesperiidae	Hesperiinae	Aeromachini	Lepella	lepeletier	Latreille, 1824	Cameroon	Central	Yaounde, Mbakolo hill near Mont Febe	339	0.86
LEP36306	Ingroup	Hesperiidae	Heteropterinae	-	Leptalina	unicolor	Bremer & Grey, 1853	Japan	Yamanashi Pref.	Motosu, Motosu-Shitsugen. Okasa Trail	357	0.91
Genome	Ingroup	Hesperiidae	Hesperiinae	Moncini	Lerema	accius	Smith JE, 1797	USA: Texas: Dallas County	Texas	Dallas County, Dallas, White Rock Lake, Olive Shapiro park	301	0.77
LEP40000	Ingroup	Hesperiidae	Hesperiinae	Moncini	Lerodea	eufala	Edwards WH, 1869	USA	Arizona	Santa Cruz Co. Coronado Nat. Forest, Sycamore Canyon	359	0.91
MY2016HES4	Ingroup	Hesperiidae	Hesperiinae	Incertae Sedis	Lotongus	calathus	Hewitson, 1876	Malaysia	Langkawi	Kisap	370	0.94
FG120122	Outgroup	Hedylidae	-	-	Macrosoma	hedylaria	Warren, 1894	Transcriptome			175	0.45
LEP23887	Outgroup	Hedylidae	-	-	Macrosoma	hyacinthina	Warren, 1905	French Guyana	Nouragues	Parare	336	0.85
LEP20621	Outgroup	Hedylidae	-	-	Macrosoma	rubedinaria	Walker, 1862	French Guyana	Nouragues	Parare	336	0.85
MY2016HES13	Ingroup	Hesperiidae	Hesperiinae	Incertae Sedis	Matapa	aria	Moore, 1866	Malaysia	Langkawi	Kisap	355	0.9
LEP26233	Ingroup	Hesperiidae	Hesperiinae	Incertae Sedis	Megathymus	streckeri	Skinner, 1895	USA	Colorado	Fremont Co., E of Canon City	334	0.85
GNV139000	Ingroup	Hesperiidae	Hesperiinae	Incertae Sedis	Megathymus	yuccae	Boisduval & Le Conte, 1837	USA	Florida		313	0.8
LEP39475	Ingroup	Hesperiidae	Pyrginae	Carcharodini	Mictris	crispus	Herrich-Schaffer, 1870	Ecuador	Napo Province	Papallacta	366	0.93
LEP30312	Ingroup	Hesperiidae	Pyrginae	Erynnini	Mylon	illineatus	Mabille & Boullet, 1917	Ecuador		Wildsumaco Biological Station, East slope Andes Mtns.	353	0.9
MY2016HES36	Ingroup	Hesperiidae	Hesperiinae	Incertae Sedis	Notocrypta	curvifascia	Felder C & R. Felder, 1862	Malaysia	Langkawi	Kisap	354	0.9
LEP26624	Ingroup	Hesperiidae	Hesperiinae	Thymelicini	Oarisma	garita	Reakirt, 1866	USA	Colorado	Grand Co., vic. Hot Sulphur Spgs.	360	0.92
LEP26595	Ingroup	Hesperiidae	Hesperiinae	Hesperiini	Ochlodes	sylvanoides	Boisduval, 1852	USA	Colorado	Eagle Co., Bond	368	0.94
DL02Q800	Ingroup	Hesperiidae	Hesperiinae	Taractrocerini	Ocybadistes	flavovittata	Latreille, 1824	Australia	Queensland	Wacol Station Rd., Wacol,	335	0.85
LEP39927	Ingroup	Hesperiidae	Hesperiinae	Hesperiini	Oligoria	maculata	Edwards WH, 1865	USA	Florida	Marlon Co., Ocala National Forest, Hopkins Prairie	365	0.93
MY2016HES42	Ingroup	Hesperiidae	Hesperiinae	Taractrocerini	Oriens	gola	Moore, 1877	Malaysia	Langkawi	Kisap	355	0.9
ME13E183	Ingroup	Hesperiidae	Hesperiinae	Incertae Sedis	Osmodes	thora	Plotz, 1884	Cameroon	East	rainforest patch 4 km N of Dimako	331	0.84
CM03H582	Outgroup	Lycaenidae	Theclinae	Oxylidini	Oxylides	faunus	Drury, 1773	Cameroon	Centre	Mont Kala	324	0.82
LEP26142	Ingroup	Hesperiidae	Hesperiinae	Calpodini	Panoquina	ocola	Edwards WH, 1863	USA	Florida	Citrus Co., nr. Inverness	365	0.93
LEP39440	Ingroup	Hesperiidae	Hesperiinae	Moncini	Paracarystus	hypargyra	Herrich-Schaffer, 1869	Ecuador	Napo Province	Papallacta	360	0.92
LEP36447	Ingroup	Hesperiidae	Hesperiinae	Hesperiini	Paratrytone	snowi	Edwards WH, 1877	USA	Colorado	Teller Co., Cripple Creek, Shelf Rd.	369	0.94
MY2016HES65	Ingroup	Hesperiidae	Hesperiinae	Baorini	Parnara	apostata	Snellen, 1880	Laos	Bolikhamsai	Lak Sao, near border to Vietnam	358	0.91
LEP30215	Ingroup	Hesperiidae	Hesperiinae	Moncini	Parphorus	hesia	Hewitson, 1870	Ecuador		Wildsumaco Biological Station, East slope Andes Mtns.	362	0.92
LEP19264	Ingroup	Hesperiidae	Pyrginae	Pyrrhopygini	Passova	gellias	Godman & Salvin, 1893	Costa Rica	Alajuela	Area de Conservacion Guanacaste, Sector San Cristobal, Sendero Corredor	337	0.86
ME12C211	Ingroup	Hesperiidae	Hesperiinae	Baorini	Pelopidas	mathias	Fabricius, 1798	Kenya	Western	hills W of Kimaeti	342	0.87
LEP30062	Ingroup	Hesperiidae	Hesperiinae	Incertae Sedis	Perichares	lotus	Butler A, 1870	Ecuador		Wildsumaco Biological Station, East slope Andes Mtns.	361	0.92
LEP30379	Ingroup	Hesperiidae	Eudamiinae	-	Phanus	grandis	Austin, 1993	Ecuador		Wildsumaco Biological Station, East slope Andes Mtns.	377	0.96
LEP26181	Ingroup	Hesperiidae	Pyrginae	Carcharodini	Pholisora	catullus	Fabricius, 1793	USA	New Mexico	Colfax Co., E of Raton	368	0.94
MY2016HES39	Ingroup	Hesperiidae	Hesperiinae	Incertae Sedis	Pirdana	hyela	Hewitson, 1867	Malaysia	Langkawi	Kisap	362	0.92
LEP22847	Ingroup	Hesperiidae	Heteropterinae	-	Piruna	pirus	Edwards WH, 1878	USA	Utah	Summit Co., NW Uinta Mts., Christmas Meadows Rd., (FR057), 0-1 mile SSE Hwy, 150	330	0.84
DL08T008	Ingroup	Hesperiidae	Hesperiinae	Incertae Sedis	Plastingia	naga	Niceville, 1884	Thailand	Trang	Khao Chong	337	0.86
LEP27520	Ingroup	Hesperiidae	Hesperiinae	Hesperiini	Poanes	zabulon	Boisduval & Le Conte, 1837	USA	Maryland	Poolesville, McKee Beshers WMA	335	0.85
LEP28758	Ingroup	Hesperiidae	Hesperiinae	Hesperiini	Polites	vibex	Geyer, 1832	USA	Florida	Marlon County, Ocala National Forest	361	0.92
MY2016HES10	Ingroup	Hesperiidae	Hesperiinae	Baorini	Polytremis	lubricans	Herrich-Schaffer, 1869	Malaysia	Langkawi	Kisap	360	0.92
LEP37004	Ingroup	Hesperiidae	Hesperiinae	Hesperiini	Pompeius	verna	Edwards WH, 1862	USA	Kentucky	Oldham Co., Homer Bird & Wildlife Sanctuary, Brownsboro	356	0.91
LEP41738	Ingroup	Hesperiidae	Pyrginae	Erynnini	Potamanaxas	paralus	Godman & Salvin, 1895	Ecuador		Wildsumaco Biological Station, East slope Andes Mtns.	357	0.91
MY2016HES1	Ingroup	Hesperiidae	Hesperiinae	Taractrocerini	Potanthus	omaha	Edwards WH, 1863	Malaysia	Langkawi	Kisap	362	0.92
LEP39369	Ingroup	Hesperiidae	Hesperiinae	Hesperiini	Problema	byssus	Edwards WH, 1880	USA	Florida	Wakula Co.	363	0.92
MY2016HES6	Ingroup	Hesperiidae	Hesperiinae	Incertae Sedis	Psolos	fuligo	Mabille, 1876	Malaysia	Langkawi	Kisap	365	0.93
RE07G218	Ingroup	Hesperiidae	Pyrginae	Pyrgini	Pyrgus	carthami	Hubner, 1813	Italy	Aosta valley	Ozien-Visyes, Cogne Valley	335	0.85
MY2016HES55	Ingroup	Hesperiidae	Hesperiinae	Incertae Sedis	Pyroneura	derna	Evans, 1941	Malaysia	Langkawi	Kisap	361	0.92
MY2016HES76	Ingroup	Hesperiidae	Hesperiinae	Incertae Sedis	Quedara	monteithi	Wood-Mason & Niceville, 1887	Malaysia	Langkawi	Kisap	363	0.92
MY2016HES57	Ingroup	Hesperiidae	Hesperiinae	Incertae Sedis	Salanoemia	sala	Hewitson, 1866	Malaysia	Langkawi	Kisap	361	0.92
08SNRP1298	Ingroup	Hesperiidae	Hesperiinae	Calpodini	Saliana	esperi	Evans, 1955	Costa Rica	Alajuela	Suampo Uncaria	333	0.85
MY2016HES23	Ingroup	Hesperiidae	Pyrginae	Celaenorrhinini	Sarangesa	dasahara	Moore, 1866	Malaysia	Langkawi	Kisap	369	0.94
MY2016HES71	Ingroup	Hesperiidae	Hesperiinae	Aeromachini	Sebastonyma	dolopia	Hewitson, 1868	Laos	Bolikhamsai	Lak Sao, near border to Vietnam	349	0.89
MY2016HES73	Ingroup	Hesperiidae	Pyrginae	Tagiadini	Seseria	dohertyi	Watson E, 1893	Laos	Bolikhamsai	Lak Sao, near border to Vietnam	367	0.93
LEP30335	Ingroup	Hesperiidae	Pyrginae	Erynnini	Sostrata	grippa	Evans, 1953	Ecuador		Wildsumaco Biological Station, East slope Andes Mtns.	355	0.9
ME12C812	Ingroup	Hesperiidae	Pyrginae	Carcharodini	Spialia	colotes	Druce H, 1875	Kenya	Rift Valley	Ngong-Magadi road, ca 5km S of Kisames, hill at dry river	337	0.86
LEP37037	Ingroup	Hesperiidae	Hesperiinae	Incertae Sedis	Suastus	gremius	Fabricius, 1798	Indonesia	West Kalimantan	Mount Bawang	367	0.93
LEP40102	Ingroup	Hesperiidae	Pyrginae	Pyrgini	Systasea	zampa	Edwards, 1876	USA	Arizona	Santa Cruz Co. Coronado Nat. Forest, Sycamore Canyon	372	0.95
ME11B067	Ingroup	Hesperiidae	Pyrginae	Tagiadini	Tagiades	flesus	Fabricius, 1781	Zambia	Central	Mkushi district, 15km northeast of Mpulo	332	0.84
MY2016HES28	Ingroup	Hesperiidae	Pyrginae	Tagiadini	Tagiades	japetus	Stoll, 1781	Malaysia	Langkawi	Kisap	365	0.93
MY2016HES77	Ingroup	Hesperiidae	Pyrginae	Tagiadini	Tapena	thwaitesi	Moore, 1881	Malaysia	Langkawi	Kisap	364	0.93
LEP37050	Ingroup	Hesperiidae	Hesperiinae	Taractrocerini	Telicota	augias	Linnaeus, 1763	Indonesia	West Kalimantan	Mount Bawang	361	0.92
04SRNP12667	Outgroup	Riodinidae	Riodininae	Nymphidiini	Theope	virgilius	Fabricius, 1793	Costa Rica	Guanacaste	Area de Conservacion Guanacaste, Sector Santa Rosa, Bosque Humedo	330	0.84
LEP36684	Ingroup	Hesperiidae	Hesperiinae	Aeromachini	Thoressa	varia	Murray, 1875	Japan	Hokkaido		345	0.88
LEP39973	Ingroup	Hesperiidae	Eudamiinae	-	Thorybes	confusis	Bell, 1923	USA	Florida	Marlon Co., Ocala National Forest, Hopkins Prairie	366	0.93
RE04C201	Ingroup	Hesperiidae	Hesperiinae	Thymelicini	Thymelicus	sylvestris	Poda, 1761	UK	England: Hertfordshire	Therfield Heath, Royston	334	0.85
RE02A019	Ingroup	Hesperiidae	Trapezitinae	-	Trapezites	petalia	Hewitson, 1868	Australia	New South Wales	24km W of Grafton	339	0.86
LEP36832	Ingroup	Hesperiidae	Pyrginae	Pyrgini	Trina	geometrina	Felder C & R. Felder, 1867	Ecuador		Wildsumaco Biological Station, East slope Andes Mtns.	374	0.95
LEP31676	Ingroup	Hesperiidae	Hesperiinae	Incertae Sedis	Udaspes	folus	Cramer, 1775	Myanmar	Tanintharyi	Thephyu Village	353	0.9
MY2016HES27	Ingroup	Hesperiidae	Hesperiinae	Incertae Sedis	Unkana	ambasa	Moore, 1858	Malaysia	Langkawi	Kisap	362	0.92
GV120010B	Ingroup	Hesperiidae	Eudamiinae	-	Urbanus	proteus	Linnaeus, 1758	USA	Florida		311	0.79
DL092D732	Outgroup	Nymphalidae	Heliconinae	Vagrantini	Vagrans	egista	Cramer, 1780	Thailand	Chiang Mai	Doi Suthep-Pui National Park	344	0.88
RE07G002	Ingroup	Hesperiidae	Hesperiinae	Moncini	Vettius	lafrenaye	Latreille, 1824	Peru	Madre de Dios	Puerto Maldonado	331	0.84
LEP26148	Ingroup	Hesperiidae	Hesperiinae	Hesperiini	Wallengrenia	otho	Smith JE, 1797	USA	Florida	Citrus Co., nr. Inverness	359	0.91
LEP30291	Ingroup	Hesperiidae	Pyrginae	Pyrgini	Xenophanes	tryxus	Stoll, 1780	Ecuador		Wildsumaco Biological Station, East slope Andes Mtns.	363	0.92
MY2016HES17	Ingroup	Hesperiidae	Hesperiinae	Incertae Sedis	Zela	zeus	Niceville, 1895	Malaysia	Langkawi	Kisap	365	0.93
