# Supplementary material for: Anchored phylogenomics illuminates the skipper butterfly tree of life
Source: BMC Evol Biol. 2018 Jun 19;18:101. doi: 10.1186/s12862-018-1216-z (PMC6011192; doi:10.1186/s12862-018-1216-z)
Supplement: Supplementary file 2 — Table presenting detailed information of the AHE matrix composition, including locus information, capture rate, probe region length, GC content and parsimony informative Sites. (XLSX 47 kb) [file 12862_2018_1216_MOESM2_ESM.xlsx]

## Sheet: Feuil1
Locus	Name in Lep1 kit (Breinholt et al. 2018)	Protein name	EOG	Captured taxa	Capture rate (%)	Probe region length	GC content (%)	Parsimony Informative Sites (%)
L1	n.a.	Cytochrome oxidase I, COI	NA	129	0.934783	998	0.21447	0.43
L2	Lep1-L177, Lep1-L176	Acetyl-CoA	EOG090R0424	131	0.949275	1019	0.422025	0.443
L3	n.a.	carbamoyl-phosphate synthetase 2, aspartate transcarbamylase, and dihydroorotase, CAD	EOG090R00ED	130	0.942029	1853	0.354344	0.474
L4	Lep1-L606, Lep1-L607	catalase, cat	EOG090R036R	136	0.985507	1292	0.499039	0.417
L5	Lep1-L412	Dopa decarboxylase, DDC	EOG090R03CV	130	0.942029	713	0.508016	0.459
L6	n.a.	Elongation factor 1 alpha, EF1-a	EOG090R045S	134	0.971014	1049	0.512353	0.638
L7	n.a.	Glyceraldehyde 3-phosphate dehydrogenase, GAPDH	EOG090R08QD	132	0.956522	608	0.509728	0.616
L8	Lep1-L370	Hairy cell leukemia protein 1, HCL	EOG090R0BO7	136	0.985507	632	0.463816	0.561
L9	Lep1-L4, Lep1-L5	Isocitrate dehydrogenase, IDH	EOG090R05AH	138	1	707	0.391765	0.482
L10	Lep1-L111	Malate dehydrogenase, MDH	EOG090R08K9	137	0.992754	716	0.456576	0.522
L11	Lep1-L783	Ribosomal protein S2, RPS2	EOG090R0C7O	134	0.971014	473	0.539596	0.605
L12	Lep1-L314	Ribosomal protein S5, RPS5	EOG090R0BYV	135	0.978261	554	0.491064	0.611
L13	n.a.	wingless	EOG090R06HB	127	0.92029	239	0.583136	0.467
L14	Lep1-L690	Polyadenylate-binding protein	EOG090R02T5	138	1	785	0.375714	0.594
L15	Lep1-L191	U2 small nuclear ribonucleoprotein auxiliary factor 2	EOG090R06WN	138	1	569	0.454958	0.614
L16	Lep1-L784	Small GTP binding protein RAB8	EOG090R0CS8	130	0.942029	206	0.379339	0.657
L17	Lep1-L337	Adenosylhomocysteinase	EOG090R04W0	138	1	929	0.375503	0.5
L18	Lep1-L389	Proteasome subunit alpha type	EOG090R0AYY	137	0.992754	470	0.416492	0.58
L19	Lep1-L198	Eukaryotic translation initiation factor 1A	EOG090R0L4H	135	0.978261	425	0.426239	0.662
L20	Lep1-L514	Ubiquitin-conjugating enzyme rad6	EOG090R0GOD	135	0.978261	287	0.390046	0.677
L21	Lep1-L438	SUMO-conjugating enzyme	EOG090R0EU2	135	0.978261	260	0.430424	0.621
L22	Lep1-L214	Putative Srb7pRNA polymerase II holoenzyme component	EOG090R0G1E	134	0.971014	281	0.504975	0.528
L23	Lep1-L344	Prohibitin protein WPH	EOG090R0ADB	137	0.992754	386	0.437372	0.568
L24	Lep1-L764	BTB/POZ domain containing protein	EOG090R02US	136	0.985507	464	0.39018	0.598
L25	Lep1-L94	Actin-related protein 2/3 complex subunit 4 (ARPC4	EOG090R0F35	136	0.985507	503	0.394593	0.609
L26	Lep1-L110	Rab39 gene	EOG090R0CCJ	135	0.978261	353	0.477987	0.576
L27	Lep1-L89	sphingomyelin synthase-related 1-like	EOG090R04B3	134	0.971014	200	0.453887	0.622
L28	Lep1-L678	Tata-box binding protein	EOG090R0CPG	137	0.992754	380	0.516811	0.562
L29	Lep1-L525	transport protein sec13 (sec13)	EOG090R07YF	132	0.956522	248	0.440428	0.47
L30	Lep1-L746	F-box-like/WD repeat-containing protein TBL1XR1-like	EOG090R0391	134	0.971014	494	0.404689	0.588
L31	Lep1-L150	Putative 26S proteasome regulatory subunit S3	EOG090R03ZD	137	0.992754	539	0.424331	0.563
L32	Lep1-L796	G-protein gamma subunit	EOG090R0QXX	133	0.963768	230	0.46226	0.528
L33	Lep1-L810	N-alpha-acetyltransferase 38, NatC auxiliary subunit-like	EOG090R0MSJ	135	0.978261	287	0.403086	0.563
L34	Lep1-L580	Putative CDC23	EOG090R03KV	133	0.963768	248	0.39442	0.578
L35	Lep1-L608	Cytochrome c heme lyase	EOG090R0CKZ	135	0.978261	236	0.456978	0.586
L36	Lep1-L479	Calreticulin	EOG090R06US	136	0.985507	239	0.484069	0.546
L37	n.a.	Kinesin-heavy chain e1 (KHC)	EOG090R013T	137	0.992754	173	0.390175	0.626
L38	Lep1-L759	Putative Aminopeptidase N	EOG090R01MK	134	0.971014	863	0.42406	0.517
L39	Lep1-L623	Cysteine protease	EOG090R06TV	137	0.992754	638	0.423438	0.521
L40	Lep1-L635	Ubiquitin conjugating enzyme E2	EOG090R0FT4	134	0.971014	449	0.531708	0.662
L41	Lep1-L320	probable elongator complex protein 3-like	EOG090R02K8	136	0.985507	566	0.451045	0.573
L42	Lep1-L709	GTP-binding nuclear protein	EOG090R0BI6	137	0.992754	410	0.440478	0.594
L43	Lep1-L708	Ribose-phosphate pyrophosphokinase 1,2	EOG090R070D	133	0.963768	287	0.387662	0.601
L44	Lep1-L534	Transcription factor 2B	EOG090R0DNW	136	0.985507	275	0.404252	0.645
L45	Lep1-L745	ADP-ribosylation factor-like protein 1-like	EOG090R0F11	136	0.985507	212	0.472694	0.61
L46	Lep1-L487	26S proteasome non-ATPase regulatory subunit 14	EOG090R08D5	138	1	596	0.405797	0.606
L47	Lep1-L628	proteasomal ubiquitin receptor ADRM1 isoform X2	EOG090R0EPM	136	0.985507	323	0.445647	0.509
L48	Lep1-L401	Archease	EOG090R0I4A	136	0.985507	353	0.403934	0.492
L49	Lep1-L237	Non-specific serine/threonine protein kinase	EOG090R03HW	135	0.978261	302	0.425571	0.594
L50	Lep1-L376	RNA recognition motif protein split ends	EOG090R02Z6	136	0.985507	1139	0.475709	0.535
L51	Lep1-L781	Ribosomal protein L28	EOG090R0J4W	136	0.985507	422	0.468989	0.423
L52	Lep1-L259	Receptor expression-enhancing protein	EOG090R0E2Z	134	0.971014	239	0.473912	0.563
L53	Lep1-L321	probable elongator complex protein 3-like	EOG090R02K8	136	0.985507	251	0.46131	0.56
L54	Lep1-L702	Proteasome 26S non-ATPase subunit 7	EOG090R0A8H	137	0.992754	737	0.396346	0.569
L55	Lep1-L373	Protein FAM50 homolog	EOG090R09K2	136	0.985507	344	0.392008	0.559
L56	Lep1-L362	Protein disulfide-isomerase	EOG090R04C6	135	0.978261	206	0.509823	0.435
L57	Lep1-L683	10 kDa heat shock protein, mitochondrial-like	EOG090R0LFL	128	0.927536	308	0.440155	0.489
L58	Lep1-L225	Putative nucleolar KKE/D repeat protein DmNOP56	EOG090R04JR	136	0.985507	266	0.4596	0.498
L59	Lep1-L800	lipoyltransferase 1, mitochondrial-like	EOG090R06QH	137	0.992754	404	0.411859	0.447
L60	Lep1-L39	26S protease regulatory subunit 8	EOG090R04RX	136	0.985507	800	0.46855	0.619
L61	Lep1-L522	BTB/POZ domain-containing adapter for CUL3-mediated RhoA degradation protein 3-like	EOG090R0980	136	0.985507	455	0.431018	0.599
L62	Lep1-L145	Inhibitor of growth protein	EOG090R0C3B	134	0.971014	320	0.499256	0.573
L63	Lep1-L445	Transport protein Sec61 alpha subunit	EOG090R03U7	136	0.985507	215	0.464393	0.639
L64	Lep1-L636	parafibromin-like	EOG090R03EH	135	0.978261	227	0.411468	0.561
L65	Lep1-L768	Mitochondrial import inner membrane translocase subunit TIM44	EOG090R069J	136	0.985507	467	0.473699	0.483
L66	Lep1-L113	Peptidyl-prolyl cis-trans isomerase	EOG090R0ARX	137	0.992754	431	0.506066	0.481
L67	Lep1-L769	Putative mini-chromosome maintenance deficient 9	EOG090R0459	135	0.978261	230	0.443963	0.641
L68	Lep1-L268	Putative ubiquitin-conjugating enzyme	EOG090R09VZ	137	0.992754	254	0.517275	0.541
L69	Lep1-L40	26S protease regulatory subunit 8	EOG090R04RX	136	0.985507	482	0.441253	0.588
L70	Lep1-L330	Putative BTB/POZ domain-containing protein KCTD5	EOG090R0DCX	133	0.963768	449	0.395756	0.564
L71	Lep1-L353	Survival of motor neuron-related-splicing factor 30	EOG090R0F9C	130	0.942029	263	0.372348	0.542
L72	Lep1-L670	DNA-directed RNA polymerase subunit	EOG090R0IQ6	136	0.985507	353	0.454387	0.613
L73	Lep1-L294	Ribosomal protein L14	EOG090R0G4T	137	0.992754	503	0.50601	0.417
L74	Lep1-L751	TATA-box-binding protein	EOG090R0DGJ	135	0.978261	245	0.351882	0.541
L75	Lep1-L618	Signal sequence receptor	EOG090R0FHT	136	0.985507	269	0.460539	0.496
L76	Lep1-L394	Putative isoleucyl tRNA synthetase	EOG090R00X2	137	0.992754	206	0.396523	0.478
L77	Lep1-L249	Elongation factor 1 beta	EOG090R03ME	138	1	341	0.421031	0.526
L78	Lep1-L449	Putative Splicing factor 3B subunit	EOG090R00GW	136	0.985507	443	0.414928	0.489
L79	Lep1-L576	Heat shock cognate protein	EOG090R00NN	132	0.956522	1271	0.524681	0.515
L80	Lep1-L677	Transcription initiation factor IIE subunit beta	EOG090R0BEN	136	0.985507	254	0.442561	0.533
L81	Lep1-L647	DnaJ-5	EOG090R08ZK	132	0.956522	458	0.541394	0.534
L82	Lep1-L360	Proteasome subunit beta type	EOG090R08XB	133	0.963768	257	0.481145	0.547
L83	Lep1-L299	Putative heat shock protein 70-interacting protein	EOG090R0399	134	0.971014	377	0.465431	0.534
L84	Lep1-L391	Serine/threonine protein kinase	EOG090R01ED	135	0.978261	227	0.435673	0.614
L85	Lep1-L638	protein MEF2BNB homolog	EOG090R0EQH	136	0.985507	281	0.402274	0.504
L86	Lep1-L684	Small nuclear ribonucleoprotein sm d2	EOG090R0JKD	129	0.934783	254	0.433349	0.533
L87	Lep1-L323	GTP-binding protein Di-Ras2	EOG090R0H73	134	0.971014	260	0.435438	0.59
L88	Lep1-L433	Ribosomal protein L21	EOG090R0GCL	134	0.971014	347	0.504825	0.52
L89	Lep1-L809	Ras protein	EOG090R0F6G	136	0.985507	512	0.511323	0.616
L90	Lep1-L447	Transport protein Sec61 alpha subunit	EOG090R03U7	134	0.971014	257	0.598808	0.574
L91	Lep1-L788	Actin	EOG090R06U4	134	0.971014	200	0.533452	0.562
L92	Lep1-L605	Mitochondrial prohibitin complex protein 2	EOG090R0BU1	137	0.992754	536	0.454485	0.603
L93	Lep1-L734	calcium-binding mitochondrial carrier protein SCaMC-2	EOG090R07BL	136	0.985507	545	0.474372	0.542
L94	Lep1-L207	Putative armadillo protein	EOG090R01P5	133	0.963768	212	0.538071	0.624
L95	Lep1-L601	rap guanine nucleotide exchange factor 2	EOG090R00AV	136	0.985507	569	0.441551	0.582
L96	Lep1-L448	mitochondrial processing peptidase beta subunit	EOG090R05DI	128	0.927536	1049	0.496429	0.495
L97	Lep1-L749	UNC93-like protein-like	EOG090R04DA	131	0.949275	587	0.527354	0.527
L98	Lep1-L655	ATP-binding cassette sub-family G member 1-like	EOG090R01Y0	134	0.971014	572	0.487067	0.494
L99	Lep1-L668	serrate RNA effector molecule homolog	EOG090R04J6	135	0.978261	254	0.527291	0.486
L100	Lep1-L587	adenylate kinase 2 (adk2)	EOG090R0BA4	136	0.985507	227	0.478328	0.465
L101	Lep1-L446	transport protein Sec61 alpha subunit (Sec61alpha)	EOG090R03U7	131	0.949275	161	0.623315	0.599
L102	Lep1-L554	DNA-directed RNA polymerase subunit 6-like protein	EOG090R0LU3	134	0.971014	185	0.397288	0.613
L103	Lep1-L434	probable cytosolic iron-sulfur protein assembly protein Ciao1-like	EOG090R0719	135	0.978261	275	0.391465	0.402
L104	Lep1-L604	mitochondrial prohibitin complex protein 2	EOG090R0BU1	138	1	569	0.456229	0.537
L105	Lep1-L129	exportin-1-like	EOG090R00OG	136	0.985507	737	0.360224	0.575
L106	Lep1-L704	adenosine monophosphate-protein transferase FICD homolog	EOG090R040L	135	0.978261	749	0.416731	0.491
L107	Lep1-L644	DNA-directed RNA polymerase II subunit RPB2-like	EOG090R00IS	135	0.978261	716	0.432843	0.618
L108	n.a.	G protein pathway suppressor 1	EOG090R04VZ	137	0.992754	1352	0.389877	0.534
L109	Lep1-L13	nuclear hormone receptor E75	EOG090R03F6	136	0.985507	245	0.663917	0.585
L110	Lep1-L450	signal peptidase complex subunit 1-like	EOG090R0MSI	133	0.963768	269	0.415929	0.496
L111	n.a.	Heat shock protein 60	EOG090R046P	138	1	1469	0.474978	0.56
L112	Lep1-L97	ISY1 splicing factor homolog	EOG090R054S/EOG090R0A0O	137	0.992754	206	0.47343	0.556
L113	Lep1-L31	trithorax group protein osa-like	EOG090R0189	130	0.942029	308	0.729998	0.55
L114	Lep1-L531	pescadillo homolog (PES1)	EOG090R05H3	134	0.971014	233	0.387932	0.543
L115	Lep1-L560	AP-1 complex subunit beta-1-like	EOG090R012T	136	0.985507	392	0.543837	0.555
L116	Lep1-L501	CDK5 regulatory subunit-associated protein 3-like	EOG090R05J4	131	0.949275	410	0.384261	0.428
L117	Lep1-L688	ribosomal protein S24 (RpS24)	EOG090R0JNG	135	0.978261	344	0.496876	0.6
L118	Lep1-L27	Ubiquitin-protein ligase Su(dx)-like	EOG090R00L2	133	0.963768	269	0.432999	0.607
L119	Lep1-L557	ribosomal protein L10 (RpL10)	EOG090R0B20	135	0.978261	311	0.508951	0.628
L120	Lep1-L471	nucleoside-diphosphate kinase NBR-A/abnormal wing disk protein	EOG090R0G9F	132	0.956522	455	0.499485	0.511
L121	Lep1-L343	synaptobrevin	EOG090R0CGV	134	0.971014	224	0.412405	0.471
L122	Lep1-L7	sarco/endoplasmic reticulum calcium ATPase	EOG090R00YE	137	0.992754	749	0.519873	0.587
L123	Lep1-L619	glutaryl-CoA dehydrogenase, mitochondrial-like	EOG090R064C	135	0.978261	929	0.414679	0.453
L124	Lep1-L21	Roadkill-like	EOG090R06LZ	136	0.985507	179	0.547631	0.617
L125	Lep1-L318	ribosomal protein L9 (RpL9)	EOG090R0DMR	136	0.985507	251	0.454832	0.552
L126	Lep1-L611	Putative ssm4 protein isoform 1	EOG090R00YB	133	0.963768	248	0.468974	0.582
L127	Lep1-L696	26S proteasome regulatory subunit rpn1	EOG090R019C	135	0.978261	224	0.475951	0.64
L128	Lep1-L738	DNA-directed RNA polymerase subunit	EOG090R0093	136	0.985507	815	0.396482	0.593
L129	n.a.	Protein translation factor SUI1-like protein	EOG090R0JHR	89	0.644928	341	0.547211	0.743
L130	n.a.	Ribonuclease L inhibitor-like protein	EOG090R02BN	134	0.971014	215	0.442371	0.616
L131	Lep1-L64	hypothetical protein KGM_08436	EOG090R001M	136	0.985507	587	0.337785	0.526
L132	Lep1-L73	brefeldin A-inhibited guanine nucleotide-exchange protein 1-like	EOG090R0080	136	0.985507	596	0.367339	0.561
L133	Lep1-L62	AFG3-like protein 2-like	EOG090R024Y	136	0.985507	713	0.427706	0.585
L134	Lep1-L80	Putative vacuolar protein sorting 26, vps26	EOG090R05R8	136	0.985507	680	0.42037	0.57
L135	Lep1-L233	Eukaryotic initiation factor 4A	EOG090R05M1	124	0.898551	380	0.481246	0.522
L136	Lep1-L51	tRNA-splicing ligase RtcB homolog	EOG090R03BD	130	0.942029	656	0.39705	0.557
L137	Lep1-L575	Delta-aminolevulinic acid dehydratase	EOG090R02P2	132	0.956522	1472	0.479407	0.602
L138	Lep1-L378	Translocon-associated protein gamma isoform 1	EOG090R0GS7	130	0.942029	221	0.509459	0.518
L139	Lep1-L793	serine/threonine-protein phosphatase 4 regulatory subunit 3	EOG090R01VQ	135	0.978261	296	0.440205	0.613
L140	Lep1-L779	Arc42	EOG090R061R	138	1	413	0.416544	0.469
L141	Lep1-L291	Putative striatin	EOG090R03IW	129	0.934783	248	0.488683	0.534
L142	Lep1-L789	Eukaryotic translation initiation factor 5A	EOG090R0F3O	133	0.963768	200	0.576142	0.572
L143	Lep1-L26	Putative ubiquitin protein ligase	EOG090R00L2	132	0.956522	242	0.431132	0.605
L144	Lep1-L348	DnaJ-like protein 3	EOG090R084V	113	0.818841	449	0.398466	0.502
L145	Lep1-L597	Eukaryotic translation initiation factor 3 subunit M	EOG090R06NI	136	0.985507	263	0.395583	0.5
L146	Lep1-L44	Prohibitin protein WPH	EOG090R0ADB	116	0.84058	161	0.442103	0.593
L147	Lep1-L486	26S proteasome non-ATPase regulatory subunit 14	EOG090R08D5	137	0.992754	158	0.457513	0.679
L148	Lep1-L20	shaker	EOG090R05DA	138	1	638	0.49078	0.613
L149	Lep1-L414	probable protein phosphatase CG10417-like	EOG090R08S2	136	0.985507	272	0.422808	0.502
L150	n.a.	Kinesin heavy chain e4	EOG090R013T	138	1	290	0.503436	0.536
L151	Lep1-L520	Small GTP binding protein RAB5	EOG090R0C47	129	0.934783	251	0.579642	0.575
L152	Lep1-L455	Eukaryotic translation initiation factor 3 subunit B	EOG090R01P0	137	0.992754	368	0.418966	0.585
L153	n.a.	Lipophorin receptor e1	EOG090R01QF	135	0.978261	299	0.538568	0.547
L154	Lep1-L624	Ribosomal protein S9	EOG090R0DR6	133	0.963768	221	0.54579	0.577
L155	Lep1-L32	disintegrin and metalloproteinase domain-containing protein 10-like	EOG090R01MQ	135	0.978261	236	0.665823	0.515
L156	n.a.	scalloped	EOG090R070H	117	0.847826	236	0.545818	0.633
L157	Lep1-L155	Y-box protein	EOG090R0JEC	116	0.84058	218	0.655802	0.575
L158	n.a.	Phosphodiesterase	EOG090R04ET	137	0.992754	1070	0.535362	0.573
L159	Lep1-L327	Putative SAC domain-containing protein 3	EOG090R026M	136	0.985507	347	0.413244	0.52
L160	Lep1-L640	Ribosomal protein L3	EOG090R05NB	134	0.971014	320	0.439206	0.576
L161	Lep1-L397	Histone chaperone asf1	EOG090R0CLZ	134	0.971014	473	0.468354	0.555
L162	n.a.	Tyrosine hydroxylase	EOG090R037Z	134	0.971014	746	0.547404	0.475
L163	n.a.	UTP--glucose-1-phosphate uridylyltransferase isoform X4	EOG090R03TT	131	0.949275	596	0.493255	0.534
L164	Lep1-L313	GTP-binding ADP-ribosylation factor Arf1	EOG090R0F7F	136	0.985507	206	0.498508	0.585
L165	n.a.	Glutamate dehydrogenase e2	EOG090R0I94	135	0.978261	200	0.505952	0.577
L166	Lep1-L424	Glutamate dehydrogenase	EOG090R0I94	132	0.956522	194	0.561733	0.6
L167	Lep1-L402	Elongation factor Tu	EOG090R08ZF	137	0.992754	362	0.443788	0.567
L168	Lep1-L612	Calcium-binding protein p22	EOG090R0DOF	135	0.978261	263	0.453171	0.523
L169	n.a.	Antennapedia (antp)	EOG090R0A4I	135	0.978261	581	0.609597	0.603
L170	Lep1-L88	putative ribosomal RNA methyltransferase NOP2-like	EOG090R06QD	136	0.985507	620	0.391482	0.502
L171	Lep1-L467	brefeldin A-inhibited guanine nucleotide-exchange protein 1-like	EOG090R0080	134	0.971014	527	0.402179	0.555
L172	Lep1-L45	tumor susceptibility gene 101 protein-like	EOG090R05VP	134	0.971014	518	0.448955	0.443
L173	n.a.	Kinesin heavy chain e2	EOG090R013T	136	0.985507	251	0.383462	0.627
L174	Lep1-L712	Sterol carrier protein 2/3-oxoacyl-CoA thiolase	EOG090R037L	104	0.753623	503	0.555365	0.385
L175	Lep1-L309	Putative 4-nitrophenylphosphatase	EOG090R0AAT	136	0.985507	344	0.426556	0.487
L176	Lep1-L602	YEATS domain containing protein 4	EOG090R0B79	132	0.956522	281	0.395041	0.578
L177	Lep1-L307	H+ transporting ATP synthase subunit g	EOG090R0LFI	131	0.949275	254	0.477863	0.373
L178	Lep1-L691	Polyadenylate-binding protein	EOG090R02T5	135	0.978261	305	0.459429	0.631
L179	Lep1-L349	DnaJ (Hsp40) homolog 3 (DnaJ-3)	EOG090R084V	129	0.934783	176	0.445496	0.582
L180	Lep1-L535	transcription factor 2B	EOG090R0DNW	136	0.985507	314	0.408427	0.568
L181	Lep1-L689	Polyadenylate-binding protein	EOG090R02T5	118	0.855072	191	0.453213	0.646
L182	n.a.	Putative BUB3 budding uninhibited by benzimidazoles 3 e1	EOG090R06XL	136	0.985507	227	0.42202	0.531
L183	n.a.	Cytosolic juvenile hormone binding protein e2	EOG090R0A7U	137	0.992754	263	0.431956	0.451
L184	n.a.	glycyl-tRNA synthetase (gts)	EOG090R025H	136	0.985507	635	0.409129	0.487
L185	Lep1-L463	Similar to TM2 domain-containing protein	EOG090R0IC0	126	0.913043	479	0.45587	0.492
L186	Lep1-L325	Cell cycle control protein cwf22	EOG090R043L	136	0.985507	668	0.390684	0.511
L187	n.a.	alanyl-tRNA synthetase/ala-tRNA synthetase (alats)	EOG090R00KA	136	0.985507	704	0.374677	0.444
L188	Lep1-L590	DNA-directed RNA polymerase subunit	EOG090R0093	133	0.963768	878	0.391106	0.563
L189	n.a.	Lipophorin receptor e2	EOG090R01QF	135	0.978261	209	0.52261	0.49
L190	Lep1-L420	Ribosomal protein S15A	EOG090R0HJQ	134	0.971014	299	0.446294	0.58
L191	Lep1-L392	Mitochondrial ribosomal protein L16	EOG090R0CI9	130	0.942029	242	0.428933	0.465
L192	Lep1-L760	Putative Aminopeptidase N	EOG090R01MK	134	0.971014	188	0.363066	0.582
L193	n.a.	J domain-containing protein	EOG090R0I1K	134	0.971014	326	0.581268	0.477
L194	Lep1-L626	FeS cluster insertion protein	EOG090R0KPE	135	0.978261	287	0.403498	0.479
L195	Lep1-L92	Nitric oxide synthase-interacting protein homolog	EOG090R0BUE	136	0.985507	365	0.387154	0.426
L196	n.a.	glycogen phosphorylase e3 (glyP)	EOG090R0188	136	0.985507	1121	0.491716	0.502
L197	Lep1-L521	BTB/POZ domain-containing adapter for CUL3-mediated RhoA degradation protein 3-like	EOG090R0980	137	0.992754	164	0.438576	0.6
L198	Lep1-L692	40S ribosomal protein S27	EOG090R0MF4	136	0.985507	218	0.539014	0.594
L199	Lep1-L710	GTP-binding nuclear protein	EOG090R0BI6	134	0.971014	215	0.445515	0.602
L200	Lep1-L72	brefeldin A-inhibited guanine nucleotide-exchange protein 1-like	EOG090R0080	135	0.978261	506	0.348499	0.58
L201	Lep1-L579	Putative CDC23	EOG090R03KV	107	0.775362	353	0.444585	0.424
L202	Lep1-L381	Mct-1 protein	EOG090R0F6I	131	0.949275	203	0.564324	0.554
L203	Lep1-L453	Eukaryotic translation initiation factor 3 subunit B	EOG090R01P0	124	0.898551	221	0.483108	0.572
L204	Lep1-L456	Eukaryotic translation initiation factor 3 subunit B	EOG090R01P0	137	0.992754	215	0.429238	0.505
L205	Lep1-L660	Probable cytosolic iron-sulfur protein assembly protein Ciao1	EOG090R003B	135	0.978261	425	0.531907	0.434
L206	Lep1-L485	RNA recognition motif protein split ends	EOG090R08D5	133	0.963768	179	0.541771	0.606
L207	Lep1-L435	Probable cytosolic iron-sulfur protein assembly protein Ciao1	EOG090R0719	133	0.963768	194	0.435049	0.497
L208	Lep1-L377	RNA recognition motif protein split ends	EOG090R02Z6	136	0.985507	623	0.436911	0.527
L209	n.a.	Ecdysteroid receptor e3 (ecr)	EOG090R04IJ	130	0.942029	233	0.510388	0.517
L210	Lep1-L29	Frizzled-2	EOG090R037A	130	0.942029	725	0.661136	0.515
L211	Lep1-L452	Dolichyl-diphosphooligosaccharide--protein glycosyltransferase 48 kDa subunit	EOG090R05OR	137	0.992754	242	0.444985	0.473
L212	Lep1-L451	Stromal cell-derived factor 2	EOG090R0DYF	127	0.92029	221	0.439455	0.5
L213	Lep1-L79	Ras-related GTP binding protein	EOG090R0E0T	134	0.971014	209	0.355792	0.6
L214	Lep1-L310	alpha-1,2-Mannosidase	EOG090R03O2	134	0.971014	224	0.562786	0.507
L215	Lep1-L553	DNA-directed RNA polymerase subunit 6-like protein	EOG090R0LU3	110	0.797101	218	0.47335	0.521
L216	Lep1-L637	protein MEF2BNB homolog	EOG090R0EQH	133	0.963768	176	0.456947	0.582
L217	n.a.	Ovo	EOG090R026T	135	0.978261	425	0.402278	0.577
L218	n.a.	SUMO-1 activating enzyme	EOG090R08JM	128	0.927536	656	0.438047	0.368
L219	Lep1-L1	Zinc metalloprotease	EOG090R01CM	128	0.927536	221	0.524986	0.392
L220	Lep1-L526	Putative Ngg1 interacting factor 3 like 1 binding protein 1	EOG090R0FDP	133	0.963768	452	0.38072	0.435
L221	Lep1-L53	transcription initiation factor TFIID subunit 2-like	EOG090R00P2	134	0.971014	248	0.543308	0.522
L222	n.a.	Black e4	EOG090R04AD	133	0.963768	599	0.43406	0.472
L223	n.a.	Enolase e3	EOG090R06K8	134	0.971014	251	0.44252	0.548
L224	Lep1-L57a	probable ATP-dependent RNA helicase DDX23	EOG090R02VE	135	0.978261	494	0.399865	0.58
L225	n.a.	DnaJ (Hsp40) homolog 3 (DnaJ-3)	EOG090R07MB	130	0.942029	293	0.434694	0.476
L226	Lep1-L275	Autophagy-related protein 13	EOG090R06DS	136	0.985507	368	0.399131	0.531
L227	Lep1-L804	Uncharacterized protein (KGM_22016)	EOG090R02JQ	132	0.956522	896	0.451919	0.472
L228	Lep1-L428	Integrin alpha 1	EOG090R00N1	132	0.956522	215	0.407758	0.481
L229	n.a.	spalt	EOG090R01L6	129	0.934783	167	0.417082	0.649
L230	Lep1-L149	probable 26S proteasome non-ATPase regulatory subunit 3-like	EOG090R03ZD	133	0.963768	1199	0.418546	0.481
L231	n.a.	Laccase 2A e7	EOG090R09HF	133	0.963768	377	0.501671	0.513
L232	Lep1-L52	Eukaryotic translation initiation factor 3 subunit L	EOG090R04EO	58	0.42029	281	0.550318	0.596
L233	n.a.	Glutamate dehydrogenase e1	EOG090R0I94	138	1	434	0.436215	0.455
L234	Lep1-L235	Eukaryotic initiation factor 4A	EOG090R05M1	135	0.978261	224	0.530337	0.627
L235	Lep1-L763	BTB domain-containing protein (BTB)	EOG090R02US	137	0.992754	362	0.395448	0.474
L236	Lep1-L131	Putative B-cell CLL/lymphoma 11A	EOG090R01RR	133	0.963768	734	0.478308	0.573
L237	P048-L300	Putative heat shock protein 70-interacting protein	EOG090R0399	134	0.971014	647	0.438928	0.483
L238	Lep1-L169	Na(+)/H(+) exchange regulatory cofactor NHE-RF1-like	EOG090R0GPW	131	0.949275	311	0.685946	0.468
L239	n.a.	Arginine kinase	EOG090R068D	131	0.949275	410	0.594343	0.586
L240	Lep1-L697	26S proteasome regulatory subunit rpn1	EOG090R019C	135	0.978261	236	0.594687	0.557
L241	Lep1-L126	maturation protein SBDS-like	EOG090R0DRE	134	0.971014	383	0.342973	0.469
L242	Lep1-L210	leucine--tRNA ligase, cytoplasmic-like	EOG090R00QQ	135	0.978261	368	0.441494	0.501
L243	Lep1-L656	Putative white family ATP-binding cassette transporter	EOG090R01Y0	131	0.949275	497	0.511113	0.378
L244	n.a.	Laccase 2A e4	EOG090R09HF	132	0.956522	479	0.484343	0.521
L245	Lep1-L170	beta-parvin-like	EOG090R0A4I	114	0.826087	245	0.55256	0.455
L246	Lep1-L22	Arrestin domain-containing protein 5-like	EOG090R07MQ	123	0.891304	224	0.469232	0.578
L247	Lep1-L143	pre-mRNA-processing factor 17-like	EOG090R0329	130	0.942029	242	0.382241	0.453
L248	Lep1-L648	DnaJ-5	EOG090R08ZK	136	0.985507	224	0.495163	0.489
L249	Lep1-L368	Cathepsin L-like protease	EOG090R04PE	124	0.898551	200	0.646365	0.398
L250	Lep1-L454	eukaryotic translation initiation factor 3 subunit B (or 9)	EOG090R01P0	119	0.862319	173	0.464648	0.529
L251	Lep1-L641	Ribosomal protein L3	EOG090R05NB	130	0.942029	179	0.466795	0.611
L252	Lep1-L524	Ubiquitinyl hydrolase 1	EOG090R0164	133	0.963768	434	0.47963	0.437
L253	Lep1-L272	vacuolar fusion protein MON1 homolog A-like	EOG090R0926	132	0.956522	674	0.485948	0.479
L254	Lep1-L16	Putative acyl-coa dehydrogenase	EOG090R04U9	131	0.949275	329	0.682073	0.467
L255	Lep1-L136	DNA topoisomerase 2	EOG090R00EU	135	0.978261	443	0.40659	0.554
L256	n.a.	sex comb on midleg (scm)	EOG090R03Q1	136	0.985507	1028	0.422197	0.504
L257	Lep1-L405	bromodomain-containing protein 7-like	EOG090R04P6	127	0.92029	215	0.477253	0.551
L258	Lep1-L475	Putative dipeptidyl peptidase iii	EOG090R03G9	112	0.811594	287	0.380239	0.361
L259	Lep1-L326	Putative SAC domain-containing protein 3	EOG090R026M	135	0.978261	329	0.358249	0.473
L260	n.a.	patched	EOG090R01PE	134	0.971014	407	0.459687	0.525
L261	n.a.	notch e1 part1	EOG090R03NW	132	0.956522	530	0.527835	0.525
L262	Lep1-L56	TBC1 domain family member 22B	EOG090R05RF	129	0.934783	263	0.5323	0.549
L263	n.a.	ADP/ATP translocase (Ant)	EOG090R0C7J	130	0.942029	257	0.64362	0.578
L264	n.a.	Phenylalanine hydroxylase e2	EOG090R045A	132	0.956522	350	0.549016	0.476
L265	n.a.	Lipophorin receptor e3	EOG090R01QF	133	0.963768	194	0.681704	0.518
L266	n.a.	enolase e1	EOG090R06K8	136	0.985507	254	0.463985	0.565
L267	Lep1-L646	DnaJ (Hsp40) homolog 5 (DnaJ-5)	EOG090R08ZK	137	0.992754	353	0.536187	0.511
L268	Lep1-L105	vacuolar fusion protein MON1 homolog A-like	EOG090R042C	134	0.971014	359	0.417371	0.528
L269	Lep1-L168	Fumarylacetoacetase	EOG090R04KS	132	0.956522	212	0.538661	0.394
L270	n.a.	Posterior sex combs (psc)	EOG090R02HP	110	0.797101	722	0.357412	0.527
L271	Lep1-L367	Cathepsin L-like protease	EOG090R04PE	105	0.76087	206	0.611916	0.319
L272	Lep1-L301	tyrosylprotein sulfotransferase 2_like (TPST2)	EOG090R0A51	69	0.5	251	0.688061	0.429
L273	Lep1-L490	Uncharacterized protein (KGM_01626)	EOG090R01B3	116	0.84058	266	0.379084	0.498
L274	n.a.	light part 1	EOG090R01CF	135	0.978261	374	0.466469	0.461
L275	Lep1-L671	protein FRG1 homolog	EOG090R0DSP	131	0.949275	353	0.424893	0.404
L276	n.a.	Caspase-1	EOG090R0CA0	131	0.949275	545	0.425272	0.48
L277	n.a.	hedgehog	EOG090R0EER	130	0.942029	263	0.590734	0.534
L278	n.a.	Ecdysteroid receptor EcR-B e1	EOG090R04IJ	133	0.963768	236	0.583135	0.433
L279	Lep1-L350	DnaJ (Hsp40) homolog 3 (DnaJ-3)	EOG090R084V	116	0.84058	212	0.434798	0.545
L280	n.a.	Ecdysteroid receptor EcR-B e2	EOG090R04IJ	133	0.963768	221	0.584874	0.473
L281	Lep1-L726	trafficking protein particle complex subunit 13-like	EOG090R05SF	132	0.956522	809	0.352366	0.488
L282	n.a.	Distal-less Dll limb-patterning protein e1	EOG090R0FGJ	134	0.971014	299	0.53209	0.583
L283	Lep1-L621	Dolichyl-diphosphooligosaccharide--protein glycosyltransferase subunit 1	EOG090R04XF	121	0.876812	890	0.390758	0.434
L284	n.a.	Vacuolar ATP synthase 21 kDa proteolipid subunit	EOG090R0ED3	75	0.543478	614	0.512065	0.517
L285	Lep1-L676	Transcription initiation factor IIE subunit beta	EOG090R0BEN	135	0.978261	176	0.337979	0.52
L286	n.a.	Apterous a	EOG090R04TM	134	0.971014	191	0.551734	0.542
L287	Lep1-L30	trithorax group protein osa-like	EOG090R0189	129	0.934783	293	0.594658	0.517
L288	Lep1-L301	tyrosylprotein sulfotransferase 2_like (TPST2)	EOG090R0A51	52	0.376812	398	0.650762	0.589
L289	Lep1-L797	DEAD box ATP-dependent RNA helicase	EOG090R040N	129	0.934783	1232	0.409551	0.435
L290	Lep1-L85	Mitochondrial intermediate peptidase	EOG090R02T6	117	0.847826	209	0.677778	0.452
L291	Lep1-L240	Cytochrome b-c1 complex subunit 7	EOG090R0GSV	128	0.927536	233	0.465946	0.406
L292	n.a.	disco-interacting protein 2	EOG090R007E	132	0.956522	1370	0.514356	0.594
L293	Lep1-L172	vacuolar protein-sorting-associated protein 36	EOG090R086W	125	0.905797	167	0.376714	0.464
L294	Lep1-L747	Chitin deacetylase 1	EOG090R02S3	127	0.92029	248	0.434526	0.474
L295	Lep1-L627	viral IAP-associated factor homolog	EOG090R0EDW	127	0.92029	230	0.454239	0.481
L296	Lep1-L223	proteasome 26S non-ATPase subunit 12	EOG090R04SL	137	0.992754	380	0.368316	0.538
L297	n.a.	Enolase e2	EOG090R06K8	135	0.978261	197	0.471306	0.581
L298	n.a.	Cytosolic juvenile hormone binding protein e4	EOG090R0A7U	132	0.956522	287	0.556792	0.514
L299	Lep1-L750	UNC93-like protein-like	EOG090R04DA	131	0.949275	266	0.508477	0.547
L300	Lep1-L694	26S proteasome regulatory subunit rpn1	EOG090R019C	130	0.942029	203	0.445852	0.515
L301	Lep1-L425	Putative RNA polymerase II transcriptional coactivator	EOG090R0LDA	118	0.855072	212	0.349885	0.399
L302	Lep1-L167	ADP-ribosylation factor-like protein 1-like	EOG090R0F11	91	0.65942	203	0.535229	0.603
L303	n.a.	light part 2	EOG090R01CF	135	0.978261	506	0.429893	0.414
L304	n.a.	phosphoglucose isomerase e1	EOG090R02ZC	128	0.927536	158	0.615517	0.535
L305	n.a.	Extra sex combs	EOG090R09IK	131	0.949275	530	0.474691	0.588
L306	Lep1-L484	ER membrane protein complex subunit 7	EOG090R0DLB	135	0.978261	473	0.43002	0.397
L307	Lep1-L461	Putative UPF2 regulator of nonsense transcripts-like protein	EOG090R017I	112	0.811594	296	0.339616	0.525
L308	Lep1-L519	Tbp-associated factor	EOG090R0GUY	116	0.84058	365	0.476988	0.459
L309	Lep1-L54	viral IAP-associated factor homolog	EOG090R0EDW	132	0.956522	209	0.491883	0.405
L310	Lep1-L504	inorganic pyrophosphatase	EOG090R06EH	127	0.92029	533	0.599177	0.427
L311	Lep1-L81	coiled-coil domain-containing protein 130 homolog	EOG090R09M6	89	0.644928	266	0.446787	0.464
L312	Lep1-L295	m7GpppN-mRNA hydrolase	EOG090R044M	86	0.623188	305	0.50817	0.484
L313	Lep1-L248	Elongation factor 1 beta	EOG090R03ME	133	0.963768	239	0.577475	0.388
L314	Lep1-L423	Putative GTP:AMP phosphotransferase mitochondrial	EOG090R0CZZ	134	0.971014	632	0.384098	0.371
L315	Lep1-L805	Putative thioredoxin reductase isoform 2	EOG090R02PR	126	0.913043	230	0.605442	0.364
L316	Lep1-L18	C-1-tetrahydrofolate synthase, cytoplasmic	EOG090R00XT	103	0.746377	212	0.544282	0.507
L317	Lep1-L495	5-aminolevulinate synthase	EOG090R03J0	42	0.304348	1364	0.569963	0.497
L318	n.a.	putative zinc metalloproteinase	EOG090R03HY	131	0.949275	1337	0.363965	0.442
L319	n.a.	Laccase 2A e3	EOG090R09HF	130	0.942029	284	0.47004	0.596
L320	Lep1-L422	3-phosphoinositide-dependent protein kinase 1	EOG090R02QI	32	0.231884	503	0.415799	0.446
L321	Lep1-L365	Cathepsin L-like protease	EOG090R04PE	111	0.804348	194	0.560591	0.344
L322	n.a.	Phenylalanine hydroxylase e3	EOG090R045A	120	0.869565	263	0.619918	0.561
L323	Lep1-L654	ATP-binding cassette sub-family G member 4-like	EOG090R01Y0	115	0.833333	263	0.493742	0.481
L324	Lep1-L226	nucleolar protein 56-like	EOG090R04JR	117	0.847826	173	0.557668	0.534
L325	Lep1-L41	coatomer subunit alpha	EOG090R00F5	57	0.413043	461	0.52529	0.53
L326	Lep1-L104	protein RER1	EOG090R0D56	130	0.942029	215	0.345584	0.546
L327	Lep1-L721	26S proteasome non-ATPase regulatory subunit 6-like	EOG090R0628	97	0.702899	275	0.373076	0.413
L328	Lep1-L437	Probable cytosolic iron-sulfur protein assembly protein Ciao1	EOG090R0719	115	0.833333	344	0.323226	0.371
L329	Lep1-L439	p21-activated protein kinase-interacting protein 1-like	EOG090R0CEW	79	0.572464	287	0.397767	0.434
L330	Lep1-L598	Eukaryotic translation initiation factor 3 subunit M	EOG090R06NI	118	0.855072	194	0.658974	0.482
L331	Lep1-L440	Annulin	EOG090R022P	92	0.666667	242	0.491233	0.498
L332	Lep1-L441	Annulin	EOG090R022P	123	0.891304	185	0.565347	0.457
L333	Lep1-L714	Peroxisomal biogenesis factor 3	EOG090R0CAY	127	0.92029	641	0.340067	0.382
L334	n.a.	phosphoglucose isomerase e2	EOG090R02ZC	127	0.92029	149	0.546404	0.58
L335	Lep1-L515	Fms interacting protein	EOG090R06J7	102	0.73913	275	0.368535	0.467
L336	n.a.	Putative Polycomb protein Suz12	EOG090R02D3	111	0.804348	521	0.521228	0.412
L337	n.a.	achaete-scute homolog ASH1	EOG090R0J0U	128	0.927536	419	0.492188	0.56
L338	Lep1-L267	Putative ubiquitin-conjugating enzyme	EOG090R09VZ	122	0.884058	218	0.435287	0.502
L339	Lep1-L78	Putative paraplegin	EOG090R02CU	114	0.826087	197	0.566498	0.455
L340	Lep1-L669	nucleolar complex protein 2 homolog	EOG090R02TW	127	0.92029	743	0.374873	0.419
L341	Lep1-L436	Probable cytosolic iron-sulfur protein assembly protein Ciao1	EOG090R0719	102	0.73913	356	0.383863	0.375
L342	Lep1-L556	Aly protein	EOG090R03NA	131	0.949275	557	0.3286	0.398
L343	Lep1-L703	Mitochondrial translational release factor 1	EOG090R0C52	70	0.507246	212	0.484306	0.516
L344	Lep1-L715	Cytochrome b-c1 complex subunit Rieske, mitochondrial	EOG090R099Q	89	0.644928	284	0.613128	0.481
L345	Lep1-L99	thioredoxin domain-containing protein 11-like	EOG090R015W	79	0.572464	218	0.399225	0.411
L346	n.a.	Trachealess	EOG090R01RZ	91	0.65942	596	0.477958	0.58
L347	Lep1-L523	Uncharacterized protein (KGM_22667)	EOG090R08J1	81	0.586957	365	0.328611	0.53
L348	Lep1-L545	Bax inhibitor-1-like protein	EOG090R0BYJ	66	0.478261	209	0.464646	0.433
L349	Lep1-L161	Zinc transporter	EOG090R0CY3	92	0.666667	626	0.392674	0.512
L350	Lep1-L737	Sepiapterin reductase	EOG090R0AQY	90	0.652174	494	0.410011	0.485
L351	Lep1-L171	vacuolar protein-sorting-associated protein 36-like	EOG090R086W	58	0.42029	203	0.38379	0.525
L352	n.a.	Blue-sensitive rhodopsin e1	EOG090R05CT	79	0.572464	191	0.49611	0.5
L353	Lep1-L442	Putative tRNA-dihydrouridine synthase	EOG090R087N	67	0.485507	326	0.335068	0.416
L354	n.a.	ultraviolet wavelength-sensitive opsin e4	EOG090R05CT	74	0.536232	191	0.460093	0.521
L355	Lep1-L173	mitochondrial import inner membrane translocase subunit Tim23-like	EOG090R0EN0	46	0.333333	248	0.458792	0.562
L356	n.a.	Notch e1 p2	EOG090R03NW	86	0.623188	278	0.477869	0.491
L357	Lep1-L100, Lep1-L101, Lep1-L102	WD40 protein	EOG090R07D3	137	0.992754	944	0.257012	0.612
L358	Lep1-L160, Lep1-L159	DNA-directed RNA polymerase II polypeptide	EOG090R09J7	138	1	824	0.411708	0.562
L359	Lep1-L164, Lep1-L165, Lep1-L477	KRR1 small subunit processome component homolog	EOG090R0AH3	135	0.978261	872	0.293097	0.44
L360	Lep1-L38, Lep1-L37	Adenylosuccinate lyase	EOG090R04P5	136	0.985507	995	0.381829	0.462
L361	Lep1-L190, Lep1-L189	Putative integrator complex subunit 2	EOG090R00Z5	125	0.905797	1037	0.351877	0.431
L362	Lep1-L341	Putative proteasome 26S non ATPase subunit 4	EOG090R08W6	134	0.971014	947	0.456751	0.518
L363	Lep1-L50, Lep1-L49	Vacuolar protein sorting 4	EOG090R05DW	136	0.985507	1121	0.341807	0.578
L364	Lep1-L58, Lep1-L57	probable ATP-dependent RNA helicase DDX23	EOG090R02VE	137	0.992754	986	0.364224	0.582
L365	Lep1-L90, Lep1-L91	pre-mRNA-splicing factor 38A	EOG090R0DVE	136	0.985507	635	0.332154	0.522
L366	Lep1-L488, Lep1-L489	Proteasome subunit beta 1	EOG090R0BQY	137	0.992754	677	0.422496	0.522
L367	Lep1-L516	THO complex subunit 5 homolog	EOG090R06J7	57	0.413043	281	0.467401	0.465
L368	Lep1-L591	Putative DNA-directed RNA polymerase I largest subunit	EOG090R00GC	72	0.521739	773	0.368289	0.375
L369	Lep1-L215	Uncharacterized protein (KGM_00738)	EOG090R01RB	80	0.57971	173	0.47227	0.529
L370	n.a.	Blue-sensitive rhodopsin e2	EOG090R05CT	79	0.572464	215	0.517288	0.477
L371	Lep1-L757	NADH dehydrogenase [ubiquinone] 1 alpha subcomplex subunit 9, mitochondrial	EOG090R0777	84	0.608696	203	0.37996	0.436
L372	n.a.	GTP binding protein	EOG090R03F9	63	0.456522	173	0.542784	0.523
L373	n.a.	Blue-sensitive rhodopsin e3	EOG090R05CT	88	0.637681	194	0.492599	0.554
L374	Lep1-L163	TBC1 domain family member 15	EOG090R036G	91	0.65942	182	0.566024	0.443
L375	Lep1-L807	Ubiquitin thioesterase	EOG090R0AJK	95	0.688406	293	0.370533	0.52
L376	Lep1-L566	sterile alpha and TIR motif-containing protein 1	EOG090R00HN	10	0.0724638	206	0.474396	0.676
L377	n.a.	laminin subunit beta-1	EOG090R003V	66	0.478261	806	0.34595	0.451
L378	Lep1-L236	B-cell receptor-associated protein 31	EOG090R0DDP	50	0.362319	662	0.457798	0.475
L379	n.a.	Phenylalanine hydroxylase e4	EOG090R045A	71	0.514493	227	0.5362	0.482
L380	n.a.	leucine-rich repeats and immunoglobulin-like domains protein 3	EOG090R018A	92	0.666667	941	0.372323	0.427
L381	Lep1-L363	prolactin regulatory binding-element protein	EOG090R0868	30	0.217391	212	0.617058	0.484
L382	na	chitinase precursor e3	EOG090R067O	83	0.601449	269	0.500045	0.53
L383	Lep1-L158	lactate dehydrogenase (LDH)	EOG090R08WT	76	0.550725	227	0.557999	0.566
L384	Lep1-L48	arginine N-methyltransferase 3-like	EOG090R06VC	47	0.34058	401	0.356198	0.5
L385	Lep1-L701	inosine triphosphatase	EOG090R0FD4	59	0.427536	323	0.385227	0.457
L386	Lep1-L285	signal sequence receptor beta subunit	EOG090R0EKT	34	0.246377	374	0.466118	0.528
L387	Lep1-L532	dihydroorotate dehydrogenase (quinone), mitochondrial-like	EOG090R08XM	80	0.57971	392	0.351813	0.453
L388	Lep1-L421	DET1 homolog	EOG090R02EK	60	0.434783	230	0.424531	0.537
L389	n.a.	ultraviolet wavelength-sensitive opsin e3	EOG090R05CT	39	0.282609	167	0.388126	0.548
L390	Lep1-L246	Der1-like domain family member 1	EOG090R0A9A	60	0.434783	197	0.430135	0.414
L391	Lep1-L188	integrator complex subunit 2-like	EOG090R00Z5	88	0.637681	1004	0.38244	0.473
L405*	Lep1-L758	NADH dehydrogenase [ubiquinone] 1 alpha subcomplex subunit 9, mitochondrial-like	EOG090R0777	9	0.0652174	197	0.393378	0.596
L416*	Lep1-L695	26S proteasome regulatory subunit rpn1	EOG090R019C	14	0.101449	158	0.425876	0.635
	*Loci from Butterfly1.0 kit that still asessembled even through they were removed from Buttefly1.1 kit
